# Supplementary material for: The Facile Synthesis of Hollow CuS Microspheres Assembled from Nanosheets for Li-Ion Storage and Photocatalytic Applications
Source: Nanomaterials (Basel). 2023 Apr 28;13(9):1505. doi: 10.3390/nano13091505 (PMC10179783; doi:10.3390/nano13091505)
Supplement: Supplementary file 1 [file nanomaterials-13-01505-s001.zip]

Archive with 1 entries (1 files):
- nanomaterials-2323161-supplementary.pdf
